# Supplementary material for: One-Carbon Metabolism Biomarkers and Risks of Incident Neurocognitive Disorder among Cognitively Normal Older Adults
Source: Nutrients. 2022 Aug 27;14(17):3535. doi: 10.3390/nu14173535 (PMC9459953; doi:10.3390/nu14173535)
Supplement: Supplementary file 1 [file nutrients-14-03535-s001.zip]

Archive with 1 entries (1 files):
- nutrients-1872614-supplementary.pdf
